# Supplementary material for: Thoracic UltrasONOgraphy Reporting: The TUONO Study
Source: J Clin Med. 2022 Nov 30;11(23):7126. doi: 10.3390/jcm11237126 (PMC9739733; doi:10.3390/jcm11237126)
Supplement: Supplementary file 1 [file jcm-11-07126-s001.zip]

Archive with 1 entries (1 files):
- jcm-1963454-SI.pdf
